# Supplementary material for: Effectiveness of Semi-Supervised Active Learning in Automated Wound Image Segmentation
Source: Int J Mol Sci. 2022 Dec 31;24(1):706. doi: 10.3390/ijms24010706 (PMC9821322; doi:10.3390/ijms24010706)
Supplement: Supplementary file 1 [file ijms-24-00706-s001.zip]

Archive with 1 entries (1 files):
- ijms-2083031-supplementary.pdf
